# Supplementary material for: Chronically Elevated Exogenous Glucose Elicits Antipodal Effects on the Proteome Signature of Differentiating Human iPSC-Derived Pancreatic Progenitors
Source: Int J Mol Sci. 2021 Apr 2;22(7):3698. doi: 10.3390/ijms22073698 (PMC8038174; doi:10.3390/ijms22073698)
Supplement: Supplementary file 1 [file ijms-22-03698-s001.zip]

Archive with 2 entries (2 files):
- ijms-1126391 sup resub.docx
- ijms-1126391 supplementary TableS1 resub.xlsx
