# Supplementary material for: Chronically Elevated Exogenous Glucose Elicits Antipodal Effects on the Proteome Signature of Differentiating Human iPSC-Derived Pancreatic Progenitors
Source: Int J Mol Sci. 2021 Apr 2;22(7):3698. doi: 10.3390/ijms22073698 (PMC8038174; doi:10.3390/ijms22073698)
Supplement: Supplementary file 1 [file ijms-22-03698-s001.zip › ijms-1126391 supplementary TableS1 resub.xlsx]

## Sheet: Sheet1
DEPs LIST - 20 mM standard vs Islets	DEPs LIST - 25 mM vs 20 mM standard	DEPs LIST - 30 mM vs 20 mM standard	DEPs LIST - 30 mM vs 25 mM	DEPs LIST - H2O2 vs 20 mM standard	DEPs LIST - DMSO vs 20 mM standard
A1BG	AATF	ACOT7	AASDHPPT	AAR2	ABCG2
AAAS	ABAT	ACVR2B	ACE	ABCD1	ABHD14B
AACS	ABCD3	ADGRL2	ACTB	ABCF1	ACAA2
AADAT	ACE2	ADRA2A	ADCK5	ABLIM1	ACOT1
AAGAB	ACTG1	ADSS1	ADRA2A	ACACA	ACTA1
AAMP	ADGB	AFDN	ADSS1	ACD	ACTG1
AAR2	AGAP1	AHCTF1	AFDN	ACSM3	ACTL6B
AASDHPPT	AHCTF1	AKR1B10	AK2	ACTB	ACVR2A
AASS	AKR1C1	AKT2	ALDH1B1	ADA2	ADAMTS1
AATF	AKR1C2	ALKBH1	ALDH1L1	ADAR	ADAMTS7
ABAT	AKR1C3	AMPH	ALG5	ADGRL3	ADAMTS19
ABCB10	ALDH1L1	ANKRA2	AMDHD2	ADH1B	ADGRG1
ABCB6	ANAPC13	ANKRD54	ANAPC16	AGPAT4	AFDN
ABCB8	ANGPT2	ANPEP	ANPEP	AKT2	AFM
ABCC5	ANKRD42	APOC1	APOC1	ALDH1A3	AHNAK
ABCD1	ANO8	ARHGAP18	AQP11	ALDH1L1	AK4
ABCF1	ANTXR2	ARID5B	ARID5B	ALG1	AK7
ABCF3	AP2S1	ARPC4	ARPC4	ALG3	AKR1B10
ABHD10	APCDD1	ARPP19	ARPP19	ALG8	AKR1C1/AKR1C2
ABHD12	APOE	ATL1	ARSL	ALG9	ALB
ABHD14B	ARF5	AUP1	ATL1	ALG12	ALDH1A1
ABHD17B	ARFRP1	B3GNT1	ATP6V0D1	ALKBH8	ALDOC
ABI1	ARMCX1	BAHD1	ATP6V1G1	ALYREF	ALG8
ABL1	ARNT2	BANP	AUP1	ANAPC5	ALOX5
ABL2	ARPC4	BAZ2B	B2M	ANAPC13	ALYREF
ABRACL	ASIC1	BBS4	BAZ2B	ANKRD27	AMER2
ABRAXAS1	ATAT1	BCAP29	BBS4	ANKRD39	ANAPC13
ABT1	ATG4B	BCCIP	BCAP29	ANKRD49	ANKRD45
ACACA	ATP5F1	BLVRA	BCCIP	ANXA1	ANO8
ACACB	ATXN7L3B	BROX	BCL2L2	ANXA6	ANOS1
ACAD8	BAIAP2	BTBD3	BCL2L13	AP1S2	ANPEP
ACAD9	BAZ1B	C17orf97	C17orf97	APCS	ANTXR2
ACADL	BBS9	C18orf32	C18orf32	APOC1	ANXA2
ACADM	BCCIP	C19orf54	CA2	APOC3	ANXA3
ACADS	BCS1L	CADM2	CADM2	AQR	ANXA6
ACADSB	BRAT1	CADM3	CADM3	ARHGEF26	AP1M2
ACADVL	BROX	CADM4	CALM1 (includes others)	ARHGEF10L	APEX2
ACAT1	C18orf8	CCDC86	CBFB	ARL2BP	APLP1
ACAT2	C19orf10	CCDC144A	CCDC86	ARPP19	APOA1
ACBD3	C20orf194	CCN1	CCN1	ATAD5	APOBEC3B
ACBD6	C5orf30	CDC42EP3	CDC42EP3	ATM	APOC1
ACBD7	C5orf45	CDKN1C	CDV3	ATPAF2	APOE
ACD	CADPS	CDKN2AIPNL	CELF2	B4GALT1	APOL2
ACE	CALM1	CDV3	CENPQ	BAG1	ARHGAP18
ACO1	CAMKV	CDYL2	CHCHD5	BAZ1B	ARHGAP26
ACOT7	CAMSAP2	CELF3	CHMP2B	BAZ2A	ARHGAP42
ACOT8	CBFB	CEPT1	CHP1	BFAR	ARHGEF16
ACOX1	CCDC53	CHCHD5	CHTOP	BLVRA	ARHGEF26
ACP1	CCDC82	CHD3	CLGN	BOLA3	ARL2BP
ACP2	CCNL1	CHDH	CLIC6	BTAF1	ARL4C
ACP6	CENPC	CHKB	CLIP2	BTN2A1	ARL4D
ACSF2	CENPN	CHN1	CNBP	BUB1	ARL8A
ACSL1	CES1	CNBP	CNN2	C18orf32	ARPP19
ACSL4	CFL1	CNGB1	COA1	C1GALT1C1	ARSB
ACSM6	CHEK1	CNTN2	COLGALT2	C1orf52	ARSL
ACSS1	CHGA	COLGALT2	COX16	C1orf167	ART4
ACSS2	CHTOP	COX16	COX17	C1QB	ARVCF
ACTA1	CILP2	COX17	CPNE2	C1QBP	ASIC1
ACTL6A	CLASP1	CPXM1	CRELD1	CACNA1H	ATCAY
ACTN1	CLCN4	CRB2	CRELD2	CAD	ATP1B2
ACTN4	CMTR2	CRELD2	CSF3R	CALB1	ATP6V1G1
ACTR1A	CNTN2	CSNK2B	CSNK2B	CAND2	ATP8B1
ACTR1B	COMMD8	CTSH	CSTB	CCDC71	ATPAF2
ACTR5	CORO2B	CUX2	CUX2	CCDC183	ATRN
ACTR6	CPAMD8	CXXC4	CYFIP1	CCK	B4GALT4
ACTR8	CPEB4	DDX5	DDX17	CCNT2	BAALC
ACVR1	CPLX2	DDX10	DDX58	CD99L2	BACH2
ACVR1B	CPQ	DDX58	DECR1	CDC45	BAIAP2
ACYP1	CRB2	DECR1	DEGS1	CENPI	BAIAP2L1
ADAM15	CRISPLD1	DEGS1	DHFR	CFAP97	BBS5
ADAM17	CSTB	DENND5B	DNAJA1	CFH	BCL2L11
ADAMTS19	CTIF	DHFR	DNAJB5	CHEK2	BMP7
ADAMTS7	CUL3	DNAJA1	DNER	CHKA	BROX
ADAP1	CXXC4	DNAJB5	DYNLL1	CHKB	BRSK2
ADAR	DCLK1	DNER	ECH1	CHM	BTBD3
ADARB1	DCX	DNM1L	EDRF1	CHP1	BTBD9
ADAT3	DDX24	DPF1	EFNB2	CHTF8	BTBD11
ADCY9	DDX52	DPYSL2	EFR3B	CHTOP	C3
ADD2	DENND5B	DTX3	EGLN1	CKAP2L	C9
ADD3	DET1	EFR3B	EHMT1	CKMT1A/CKMT1B	C11orf95
ADGB	DHX32	EGFL7	EIF3B	CLTC	C14orf93
ADGRL2	DHX34	EGLN1	EIF3I	CLUH	C1GALT1C1
ADGRL3	DIP2C	EHMT1	ELF3	CMTR2	C20orf194
ADGRV1	DNA2	ELAVL4	ELOF1	CNKSR3	C2CD3
ADH1B	DNAJB9	ELOF1	EMG1	CNOT4	C2CD6
ADI1	DOCK11	ENGASE	ENGASE	CNOT6	C4BPA
ADM	DOCK3	ENO1	ETF1	COA1	C7orf50
ADNP	DOCK4	ENOSF1	FABP5	COA5	C9orf16
ADNP2	DSTYK	EPB41L5	FAF2	COMMD8	CACNA1B
ADPGK	DTWD1	EPM2AIP1	FAM107B	COPG1	CACNA1H
ADPRH	EDRF1	FABP5	FAM120C	COPRS	CACNB1
ADPRS	ELAC2	FAM107B	FAM133A	CPB1	CADM3
ADRM1	ELMO2	FAM120C	FAM234A	CPE	CALB1
ADSS2	ELP6	FAM133A	FAM89B	CPLX1	CALCOCO1
AEBP1	ENO1	FAM207A	FANCF	CRTC1	CALCOCO2
AEBP2	ENOSF1	FAM221A	FAU	CRTC2	CALM1 (includes others)
AFAP1	EPB41L5	FAM234A	FHL2	CSE1L	CARMIL1
AFDN	EPCAM	FAM89B	FIZ1	CSNK1G2	CARNMT1
AFF4	EPHA3	FAU	FTH1	CSTB	CASKIN2
AFG3L2	EPHB1	FBXW9	FTL	CTC1	CASP2
AGFG1	EPM2AIP1	FHL2	FXN	CUEDC1	CAST
AGFG2	ESPN	FIZ1	G6PC2	CWC25	CASZ1
AGPAT1	EXOSC9	FLII	GDAP1L1	CYB5R1	CBLB
AGPS	FAM105B	FSD1L	GFOD1	CYCS	CCDC71
AGRN	FAM114A1	FTH1	GLUD1	CYP26A1	CCDC183
AGTPBP1	FAM115A	G6PC2	GMFB	CYP51A1	CCDC28A
AHCYL1	FAM168A	GFOD1	GRAMD1A	DCT	CCKBR
AHNAK	FANCB	GMFB	H2AC18/H2AC19	DDX28	CCN2
AHR	FANCG	GNAO1	H2AX	DDX19A	CD9
AHSA1	FAR1	GNB5	HECTD4	DEGS1	CD36
AIF1L	FBXO21	GNPTAB	HECW2	DES	CD200
AIMP2	FBXO3	GPC4	HMG20B	DGAT1	CD2AP
AIP	FGF17	GPD1	HMGB3	DHRS2	CD99L2
AJUBA	FHOD3	GRAMD1A	HNRNPA1	DHRS7	CDC42
AK1	FKBP14	GREB1	HOXA4	DHX9	CDCA7L
AK2	FST	H2AC18/H2AC19	IBTK	DHX32	CDH1
AK4	FXN	HECW2	ICMT	DNAH10	CDH2
AKAP10	FZD3	HERPUD2	IGBP1	DNAJA2	CDH4
AKAP12	GAP43	HEXD	IGFBP7	DNM1L	CDKN2AIPNL
AKAP13	GCG	HMG20B	IMPDH1	DPY19L3	CELF3
AKAP17A	GDAP1	HOXB4	ING1	DSTYK	CELF4
AKAP8	GDAP1L1	HPS5	ING3	EEF1AKMT2	CELSR3
AKAP8L	GEMIN4	IBTK	ING4	EFHD1	CEND1
AKIRIN2	GLUD2	ICMT	ING5	EFNB2	CENPF
AKR1A1	GLYCTK	IFI16	IRF2BP2	EGLN1	CENPH
AKR1C1	GNAO1	IGBP1	JPH1	EIF3L	CFAP97
AKR1C3	GNG4	IMPDH1	KATNAL1	EIF4A2	CGN
AKR7A3	GP2	ING1	KIAA1522	EIF4B	CHDH
AKT1	GPX3	ING3	KLF13	EIF4EBP1	CHM
AKT1S1	GUF1	ITGB8	KNOP1	EIF4EBP2	CHMP6
AKT2	H1FX	KATNAL1	KPNB1	ELOA	CHMP2B
ALAD	HBB	KCTD8	L1CAM	ELOB	CHTOP
ALB	HECTD4	KDM6A	LAD1	ENC1	CIB1
ALDH16A1	HERC2	KEAP1	LIG4	EPB41L2	CISD3
ALDH1A1	HIST1H3A	KIF1B	LIMD2	EPB41L4A	CKMT1A/CKMT1B
ALDH1A2	HIST1H4A	KNOP1	LMNA	ERBB2	CLCN5
ALDH1A3	HNF4A	L1CAM	LMNB1	ESPL1	CLIC6
ALDH1L1	HOXB4	LAD1	LRCH4	ETFRF1	CLN5
ALDH1L2	HSPA5	LAMP5	LSM6	ETNK1	CLTC
ALDH2	HTRA3	LIPE	LYSMD3	F2	CLVS1
ALDH6A1	IFT172	LIX1L	LZTFL1	FAM168B	CNBP
ALDH9A1	IGHM	LRIG1	LZTS1	FAM200A	CNTN2
ALG12	IMMT	LRRFIP1	MANF	FAM207A	COA1
ALG2	INTS3	LTBP1	MAP4K2	FAM3A	COA5
ALG5	IPO8	LYAR	MAPRE1	FAM83D	COL14A1
ALG9	IREB2	LYSMD3	MAZ	FANCD2	COL18A1
ALK	JAG1	LZTS1	MED27	FANCF	COL2A1
ALKBH2	KALRN	MACIR	MGST1	FASN	COL4A6
ALKBH4	KANK4	MAP4K2	MIF	FBH1	COL5A2
ALKBH5	KATNB1	MAPT	MIS12	FBLIM1	COMTD1
ALOX5	KBTBD7	MAZ	MKRN1	FBLN2	CPEB4
ALPL	KCNH2	MED16	MLLT1	FBXL4	CPLX1
ALS2	KCTD7	MEGF10	MLLT11	FBXO22	CPLX2
ALYREF	KCTD8	MEIS2	MOB1B	FHIT	CPM
AMACR	KIAA0101	MEX3B	MRFAP1	FHL1	CPN1
AMBRA1	KIF21B	MGAM	MRPL17	FN1	CRAMP1
AMER2	KLF13	MGST1	MRPS6	FYTTD1	CRB2
AMFR	KLHL13	MIS12	MTA1	FZD10	CRIPT
AMN	KLRG2	MKRN1	MTHFR	FZR1	CRY1
AMOT	KPTN	MLLT1	MYL3	GALNT1	CRY2
AMOTL1	KRR1	MLLT11	MYL12B	GALNT7	CRYBA1
AMPD2	KRT23	MOCS1	NADK2	GART	CRYBG1
AMT	LAMP5	MRFAP1	NCOA4	GBE1	CRYBG3
AMY2A	LEPREL4	MRI1	NDUFB7	GBP1	CRYM
ANAPC1	LIPA	MRPL17	NEDD8	GCHFR	CST1
ANAPC10	LNP	MT-ND5	NEDD8-MDP1	GCN1	CST3
ANAPC16	LOX	MT1G	NFASC	GET1	CSTB
ANAPC4	LOXL1	NCALD	NFX1	GNA12	CTCF
ANAPC5	LRIG1	NCOA2	NOL11	GNG7	CTIF
ANAPC7	LYAR	NCOA4	NOP16	GPALPP1	CUEDC1
ANGEL2	LYRM5	NDUFB7	NOSIP	GPS2	CWC25
ANGPT2	LZTFL1	NEDD8-MDP1	NQO2	GPX3	CYLD
ANGPTL2	MAB21L2	NEO1	NSA2	GTF3C1	CYP46A1
ANK2	MAGED4	NOVA1	NSUN4	GTF3C3	CYP4X1
ANKFY1	MAP4K4	NOVA2	NUDT3	GTF3C4	DAB2
ANKHD1	MAP4K5	NPM2	NUDT22	GTPBP2	DACT3
ANKLE2	MAPT	NR2F1	NUF2	GTSE1	DBX1
ANKRD11	MARCKS	NR2F2	NUP54	H1-0	DBX2
ANKRD13A	MAZ	NSG1	OTUD6B	H1-3	DCAF11
ANKRD16	MCM10	NSUN4	P4HB	H1-4	DCC
ANKRD17	ME3	NTMT1	PARP4	H1-5	DCDC2
ANKRD26	MED16	NUBPL	PAX3	H1-10	DCK
ANKRD28	MGAM	NUDT3	PCNT	H3C1	DCLK1
ANKRD40	MKI67	NUDT11	PCSK1	H4C1	DCX
ANKRD42	MLLT1	NUDT22	PCSK1N	HASPIN	DDB2
ANKRD45	MOB1B	NUTF2	PEX19	HBE1	DDX28
ANKRD46	MOB3B	OARD1	PFKFB3	HDAC3	DEGS1
ANKRD50	MOXD1	P4HA1	PFN2	HEATR1	DGAT1
ANKRD54	MT-ND5	PANX1	PHF5A	HEATR5A	DGKI
ANKS1A	MT1G	PARP4	PITHD1	HERC5	DHPS
ANKS1B	MTDH	PAX6	PITPNC1	HKDC1	DIO3
ANKZF1	MTHFR	PCNT	PLCB1	HMBOX1	DIP2C
ANLN	MTMR10	PCSK1	PLCG1	HMGN1	DIRAS1
ANO10	MTMR7	PCSK1N	PMF1/PMF1-BGLAP	HMGN2	DIXDC1
ANP32A	MUC16	PDLIM5	PMM1	HOXB4	DLG4
ANP32E	MYO10	PEX19	PNMA8B	HOXC4	DLL1
ANTXR1	MYO5A	PFKFB3	POLE3	HP	DMTN
ANXA1	N4BP2L2	PFN2	POLR3A	HP1BP3	DNAH10
ANXA4	NAV1	PHYHIPL	POLR3GL	HPX	DNM1
ANXA7	NCAPG2	PHYKPL	PPIB	HSP90AB1	DNM1L
AOX1	NCDN	PITPNC1	PPIF	HYOU1	DOCK10
AP1AR	NDUFAF1	PKIA	PRDM10	IBTK	DOLPP1
AP1G1	NDUFB11	PLCG1	PTPN14	IGHM	DPF1
AP1M1	NDUFB6	PLP1	PTRH2	IGHMBP2	DPP4
AP1M2	NDUFB8	PMF1/PMF1-BGLAP	PURA	IGLC2	DPP8
AP1S2	NDUFV3	PNMA8B	PYGM	IGLL1/IGLL5	DPYSL3
AP2A1	NELFCD	POGLUT2	PYM1	IKBKB	DSG2
AP2A2	NELL2	POLL	QIL1	IMMT	DSP
AP3B2	NFX1	POLR3GL	RAB43	IMPDH1	DTX4
AP3M1	NOC3L	POU3F2	RAB11FIP5	INPP5K	DUS2
AP3S1	NOG	PPP2R5C	RAB3D	INTS1	DUS3L
AP3S2	NOP2	PRDM10	RALY	INTS2	DUSP9
AP4E1	NPHP3	PRDM12	RBMS1	INTS3	DYNLL1
AP4M1	NPTX2	PREPL	RCHY1	INTS7	EEF1AKMT2
AP5B1	NPY	PTP4A2	REEP3	INTS8	EEF2K
AP5Z1	NQO2	PTPRM	RGS16	INTS9	EFCAB2
APBA2	NR3C1	PTRH1	RNF41	INTU	EGFLAM
APBB1	NRD1	PTRH2	RNPS1	IPO4	EHHADH
APBB2	NRP1	RAB3D	RP9	IPO5	EIF4EBP1
APCS	NSG1	RBM3	RPA2	IPO11	ELAPOR1
APEH	NUF2	RBX1	RPL13	ISCA1	ELAVL2
APEX1	NUSAP1	RCHY1	RPL26	ISG15	ELAVL3
APH1A	OCRL	REEP3	RPL28	ITIH4	ELAVL4
API5	OSGEPL1	RGS12	RPL31	KBTBD8	EML2
APIP	P2RX3	RGS16	RPL36	KDM4B	ENC1
APLF	P4HA1	RHOA	RPL23A	KDSR	ENDOD1
APLP1	P4HA2	RNASE1	RPL27A	KIF14	EPB41L1
APLP2	PCK2	RNF25	RPL35A	KIFAP3	EPB41L2
APOA2	PCSK5	RNH1	RPS12	KLHL4	EPB41L5
APOB	PDE7A	ROR2	RPS14	KLHL11	EPCAM
APOBEC3B	PGM2L1	RPA2	RPS18	KLHL22	EPHA3
APOC1	PGM5	RPL31	RPS21	KLHL26	EPHB1
APOC2	PHF2	RPL32	RPS6KC1	KLHL40	EPHB2
APOC3	PHLPP1	RPL36	RRS1	KRT17	EPM2AIP1
APOD	PHYHIPL	RPL23A	RSL24D1	LACTB	EPPK1
APOH	PIK3C2B	RPL27A	RSPRY1	LGALS8	EPS8L2
APOOL	PIK3CD	RPL35A	RTN4	LIMS2	ERG28
APPBP2	PKIA	RPP38	RUNDC1	LOC102724159/PWP2	ERICH5
APPL1	PLCL2	RPS18	SALL4	LPCAT4	EVX1
APPL2	PLEKHA8	RPS6KC1	SAP30L	LRRC6	F2
AQP1	PLG	RUFY3	SCARB2	LRRC45	F10
AQP11	PLOD1	RUNDC1	SELK	LTF	F11R
AQR	PLP1	SALL1	SEMA3F	LUM	FABP7
ARAP1	PLP2	SALL2	SF1	LYN	FAM122B
ARCN1	PLXNA2	SCARB2	SFT2D3	LYSMD3	FAM131B
ARF4	PNLIP	SCUBE2	SH3GL2	M6PR	FAM160B2
ARF5	POLA1	SEMA4D	SLC19A1	MACROH2A1	FAM162A
ARF6	POLE	SESTD1	SLC9A1	MAP9	FAM168A
ARFGAP3	POU5F1	SF1	SNAPIN	MCFD2	FAM184A
ARFGEF2	PPAN	SIPA1L2	SNRPB	MCM3AP	FAM207A
ARFIP1	PPIL2	SLC19A1	SQSTM1	MDN1	FAM83D
ARG2	PPM1H	SLC1A3	SRC	MED14	FAM83H
ARGLU1	PPP2R1B	SLIT1	SRSF7	MED24	FAM89B
ARHGAP10	PPP2R5B	SNCG	SSH3	METAP1D	FANCA
ARHGAP17	PPP2R5C	SNTB2	STK4	METTL15	FASTKD2
ARHGAP19	PPP4R4	SOX3	STT3B	METTL7B	FAU
ARHGAP21	PRDM12	SOX9	STUB1	MIEN1	FBLN2
ARHGAP28	PRIM1	STK4	STX1A	MIF	FBP1
ARHGAP35	PRMT8	STK19	SUMF2	MIS18BP1	FBXO2
ARHGAP44	PRSS1	STUB1	SUPT4H1	MKI67	FGD4
ARHGDIA	PRUNE	STX1A	SURF6	MKRN1	FGFBP3
ARHGEF1	PTMA	SUFU	SUV39H2	MMS22L	FGFR2
ARHGEF10	PTN	SUMO3	TAF7	MN1	FGG
ARHGEF12	PTPN14	SYNE2	TAF5L	MOB2	FHL1
ARHGEF17	PTPRM	SYT1	TBC1D14	MRI1	FIZ1
ARHGEF25	PUS7L	SYT6	TCF7L1	MRPL32	FLRT3
ARID1A	PXMP2	TAF7	TEAD1	MRPL42	FOXA1
ARID1B	PYGM	TCF7L1	TFAP2C	MRPL57	FOXA2
ARID2	QSOX1	TIMELESS	THOC3	MRPS2	FRAS1
ARID3A	RASA4	TLE5	TMSB10/TMSB4X	MRPS33	FREM2
ARID3B	RBM28	TMEM143	TMSB15A	MSH2	FXYD6
ARID4B	RBM34	TMEM205	TNRC6C	MSH6	FZD3
ARIH2	RBMS1	TMEM35A	TPI1	MTM1	FZD6
ARL10	RC3H1	TMSB10/TMSB4X	TRAF4	MTMR4	FZD7
ARL13B	RFC1	TMSB15A	TRAPPC2L	MTMR10	FZR1
ARL14EP	RNF8	TOR1AIP2	TRIM11	MTMR12	GABRA3
ARL2	ROPN1L	TRAPPC2L	TRIM59	MTRES1	GASK1B
ARL3	RPF1	TRIM11	TULP3	MVD	GATA4
ARL4C	RPF2	TRIM59	UAP1L1	MVP	GATM
ARL6IP4	RPL24	TRIM67	UBE2A	MYL4	GBP1
ARL6IP5	RPS6KA2	TULP3	VANGL2	MYL12B	GDAP1L1
ARL6IP6	RRP7A	UBE2A	VPS25	MYO19	GFPT1
ARL8B	RTFDC1	UBE2L6	VPS36	N4BP2L1	GFRA1
ARMC10	RTN1	VTI1A	VTI1A	NAP1L1	GGA3
ARMC6	SACS	VWA5A	VWA5B2	NBAS	GGNBP2
ARMC7	SALL1	WAC	WAC	NCAPG2	GIPC2
ARMC8	SART3	WDR37	WDR37	NCAPG	GLI2
ARMC9	SBF1	WDR45	XIAP	NCS1	GLRX
ARMCX1	SCAMP5	WNT5A	XPR1	NDEL1	GLUD2
ARMCX3	SCUBE2	WNT7A	XYLT2	NDUFAB1	GNAO1
ARMCX4	SEC11C	XPO5	ZBTB16	NDUFB7	GNAZ
ARMT1	SEMA3F	ZBTB40	ZBTB17	NDUFS4	GNG7
ARNT	SERPINH1	ZDHHC17	ZBTB40	NEMP1	GNL1
ARNT2	SFI1	ZEB1	ZC3H7B	NFAT5	GPC3
ARPC4	SFT2D3	ZEB2	ZCCHC9	NID2	GPM6A
ARPC5	SFXN5	ZFAND1	ZFAND1	NLRP2	GPR50
ARPC5L	SHKBP1	ZFHX3	ZMYM1	NMD3	GPR89A/GPR89B
ARPP19	SLC1A7	ZFHX4	ZNF22	NME2	GPX2
ARRB2	SLC20A2	ZMYM1	ZNF48	NOC3L	GPX3
ARSA	SLC25A17	ZNF48	ZNF219	NOL6	GRIK3
ARSK	SLC35E3	ZNF219	ZNF250	NOP2	GRN
ARSL	SMARCC2	ZNF250	ZNF407	NOSIP	GSDMD
ARVCF	SMG9	ZNF407	ZNF423	NOSTRIN	GSTA1
AS3MT	SMOC1	ZNF423	ZNF579	NPHP1	GSTA2
ASAP2	SMYD3	ZNF579	ZNF646	NPHP3	GSTO1
ASAP3	SNAP25	ZNF627	ZNF664	NR3C1	GSTT2/GSTT2B
ASCC1	SNCG	ZNF646	ZNF668	NT5C2	GSX2
ASCC2	SOD3	ZNF668	ZNF691	NUDT3	GTPBP10
ASF1A	SOS2	ZNF768	ZNF865	NUDT5	GTSE1
ASF1B	SOX3	ZNF865	ZNF280D	NUDT6	GUSB
ASH2L	SP100	ZSCAN18	ZNHIT3	NUP133	H1-10
ASL	SPINT2	ZSCAN23	ZSCAN2	NUP210	H2AC21
ASMTL	SPPL2A		ZSCAN18	NUSAP1	HABP2
ASPHD2	SRGAP3		ZSCAN23	OLFM4	HBA1/HBA2
ASPM	SRR			ORC5	HEATR5B
ASPSCR1	SSBP1			OTUD6B	HECTD4
ASRGL1	STON1			PAGR1	HECW1
ASS1	STRADA			PAIP2B	HERC5
ASTN1	SYNE2			PANX1	HIP1R
ATAD2	SYNJ2			PARP4	HKDC1
ATAD2B	SYT6			PCDHAC2	HLA-B
ATAD3B	TANGO6			PCID2	HMBOX1
ATAD5	TBC1D24			PDF	HMGA1
ATAT1	TBC1D31			PDS5A	HMGN1
ATF1	TBCD			PEA15	HOXA5
ATF2	TBPL1			PEX3	HOXB4
ATF7	TCEANC2			PEX5L	HOXB5
ATF7IP	TFAP2A			PFAS	HOXB6
ATG2A	TFAP2B			PHLPP1	HPGD
ATG4B	TFCP2			PHYKPL	HS6ST2
ATG5	TGOLN2			PIAS4	HSD11B2
ATG7	THG1L			PIGG	HSPA8
ATIC	TIGD2			PIGK	IDH3G
ATL1	TMEM120A			PITPNB	IFT88
ATL2	TMEM128			PLCG1	IGDCC3
ATL3	TMEM169			PLEKHG2	IGLC2
ATOX1	TMEM35			PLRG1	IGLL1/IGLL5
ATP11C	TMEM44			PMF1/PMF1-BGLAP	IGSF8
ATP13A1	TOP2A			POLA1	INA
ATP1A2	TPGS1			POLD1	INPP5K
ATP1B1	TPSAB1			POLE	IREB2
ATP2A3	TRIM67			POM121L2	ISCA1
ATP2B4	TRMT13			POMT1	ISG15
ATP5F1B	TSPYL4			POT1	ITGA1
ATP5IF1	TTC3			PPAN	ITGA2
ATP5MD	TTI1			PPIA	ITGB4
ATP5ME	TTI2			PPM1H	ITPR3
ATP5MG	TTR			PPP3R1	JAG1
ATP5PF	UAP1L1			PRDX4	JAM2
ATP5PO	USP22			PRKDC	KALRN
ATP6V0D1	USP26			PRPF8	KANK1
ATP6V1C1	USP37			PRR3	KCNH2
ATP6V1D	UTP11L			PRR14L	KCTD7
ATP6V1F	VAMP2			PRSS1	KCTD12
ATP8A1	WDR19			PSMB2	KCTD14
ATP9B	WDR74			PSMB6	KDM4B
ATPAF1	WIZ			PSMB7	KEL
ATR	WNT1			PSMD4	KHDRBS3
ATRAID	WNT3			PSRC1	KIF21B
ATXN10	XPC			PSTPIP2	KIF5C
ATXN2	XPO5			PTGIS	KLHL40
ATXN2L	ZBTB16			PTK2B	KLHL42
ATXN3	ZCCHC4			PTMA	KNDC1
ATXN7L3	ZNF22			PTPA	KNOP1
ATXN7L3B	ZNF428			PYM1	KRBA1
AURKA	ZNF512			R3HCC1	KRT8
AURKB	ZNF618			RAB11FIP5	KRT18
AZGP1	ZSCAN23			RAB3D	KRT19
B2M	ZSCAN25			RAP2A	KRT20
B3GALT1	ZSWIM3			RARS1	L1CAM
B3GALT6				RASA1	LAD1
B3GAT3				RBBP7	LAMA1
B3GNT7				RBM34	LAMB1
BAALC				RCHY1	LAMC1
BABAM1				RDH11	LAMP5
BABAM2				RER1	LANCL1
BACH2				RETSAT	LCP1
BAG3				REXO1	LDHA
BAG4				RFC1	LFNG
BAG5				RFWD3	LGALS3
BAG6				RIC8B	LGI1
BAHD1				RNF39	LGI2
BAIAP2L1				RP9	LINGO1
BANF1				RPF1	LIPA
BANP				RPF2	LIPH
BAP1				RPL4	LLGL2
BARD1				RPL6	LMBRD2
BASP1				RPL8	LMCD1
BAX				RPL14	LRIG1
BAZ1A				RPL18	LRP4
BAZ2A				RPL19	LRR1
BAZ2B				RPL13A	LRRC1
BBS1				RPL26L1	LRRN1
BBS7				RPL36A	LSAMP
BCAM				RPL7A	LYAR
BCAP31				RPL7L1	LYN
BCAS2				RPS6	LYSMD3
BCCIP				RPS20	MAB21L2
BCKDHB				RPUSD1	MACC1
BCKDK				RRP36	MACIR
BCL2L15				RRP7A	MACROD2
BCL2L2				RSL24D1	MACROH2A1
BCL7A				RTTN	MACROH2A2
BCL7B				RUNDC1	MAN2A1
BCL9				S100A1	MAP2
BCLAF1				SCAF1	MAP4
BCLAF3				SCCPDH	MAP6
BCOR				SCG5	MAPK6
BCORL1				SDC1	MAPK13
BCR				SDC3	MAPT
BDH2				SEMA4D	MARVELD2
BECN1				SENP6	MAST1
BEND3				SENP7	MAZ
BEND5				SERPINA1	MCAM
BET1				SESTD1	MCL1
BHMT2				SET	ME3
BICD1				SF3B1	MECP2
BICD2				SF3B2	MESD
BICRA				SFR1	METTL7B
BID				SH3GL2	MEX3B
BIRC2				SIPA1	MFAP2
BIRC5				SKA1	MFGE8
BIRC6				SKP2	MGST3
BLOC1S1				SLC25A17	MIDEAS
BLOC1S5				SLC25A40	MIGA2
BLVRB				SLC30A9	MIS12
BMF				SLC35A1	MLLT1
BMP5				SLFN5	MMADHC
BMS1				SLFN11	MMP14
BOD1				SLFN13	MN1
BOD1L1				SMCHD1	MNX1
BOLA1				SMURF1	MOB3A
BOLA2				SMYD2	MPP3
BOLA3				SNAP25	MPV17L2
BOP1				SNRNP48	MRI1
BORCS6				SNX18	MRNIP
BORCS7				SP3	MRPL2
BORCS8				SPA17	MRPL9
BPGM				SPG11	MRPL35
BPTF				SPG21	MRPL40
BRAF				SPIDR	MRPS2
BRAP				SPIN3	MRPS6
BRCA1				SPRYD4	MRPS15
BRCC3				SPTLC1	MRPS33
BRD2				SRP19	MSANTD4
BRD3				SSH3	MT-ND4
BRD4				STON2	MT-ND5
BRD7				STUB1	MT-ND6
BRD8				SUPT3H	MTMR4
BRD9				SUV39H1	MTMR7
BRI3BP				SV2A	MYO10
BRMS1				TAF3	MYO19
BRMS1L				TAF11	MYO5A
BRPF1				TAF1B	MYO5B
BRPF3				TANGO2	MYOF
BRSK2				TBC1D22B	MYT1
BRWD1				TCEANC2	NACAD
BRWD3				TCTN2	NAPB
BSDC1				TDP2	NAT1
BSG				TEAD2	NCALD
BTBD1				TELO2	NCS1
BTBD2				TERF2	NDEL1
BTBD3				TESK1	NDN
BTD				TFAM	NDRG1
BTF3				TGFBRAP1	NDRG4
BTF3L4				TGM2	NDST1
BTN2A1				THADA	NDUFAB1
BUB1				TIMM50	NDUFB5
BUB1B				TK1	NDUFS2
BUB3				TLE4	NECTIN1
BUD13				TMED1	NEDD9
BUD23				TMED9	NEK3
BZW1				TMEM33	NEO1
BZW2				TMEM120A	NES
C10orf88				TMEM131L	NFXL1
C11orf95				TMEM176B	NGFR
C12orf4				TMSB10/TMSB4X	NIBAN1
C12orf43				TMSB15A	NIFK
C12orf45				TNKS2	NIT1
C16orf72				TOP1	NLGN1
C17orf75				TOP2B	NMB
C17orf97				TPM1	NOC3L
C18orf25				TPM2	NOL4L
C19orf25				TRAIP	NOP16
C19orf54				TRAPPC10	NOP53
C1GALT1				TRAPPC11	NOSTRIN
C1GALT1C1				TRIM16	NOVA1
C1orf122				TRIM44	NOVA2
C1orf131				TRIM59	NPTX2
C1orf198				TRRAP	NQO2
C1orf210				TSPAN6	NRCAM
C1orf226				TSTD1	NRM
C1orf50				TTI1	NRP1
C1orf52				TTLL12	NSG1
C1QA				TUBAL3	NT5E
C1QBP				TUBB6	NTN1
C20orf194				TUSC3	NTRK2
C20orf27				UBA2	NUTF2
C2CD3				UBE2F	OARD1
C2CD5				UBE2J2	OAT
C2orf49				UBE3C	OBI1
C2orf69				UBQLN1	OCLN
C2orf76				UBR3	OXSM
C3				UBXN4	P2RX3
C3orf38				UFSP2	P4HA1
C4A				UQCC2	P4HA2
C4BPA				URB1	PACSIN3
C4BPB				URB2	PAIP2B
C4orf48				USF1	PARP4
C5orf22				USP34	PATJ
C5orf24				USP35	PAX3
C5orf51				USP9X	PAX6
C7orf50				UTP11	PAXX
C8orf37				VASH1	PCDH17
C9				VPS18	PCDHB10
C9orf40				VPS72	PCK2
C9orf78				WASF2	PCLAF
CA12				WASHC3	PCLO
CA14				WBP2	PCOLCE
CA2				WDR11	PCSK1N
CA3				WDR13	PDE5A
CAAP1				WDR45B	PDGFRL
CABIN1				WFS1	PDK1
CABLES1				WIPF1	PDLIM1
CACNB2				WRN	PDLIM3
CACNB3				XPA	PDSS2
CACTIN				XPO5	PDZK1
CACYBP				YBX3	PER1
CAD				YIPF1	PEX2
CADM1				ZBTB5	PEX11B
CADM4				ZC2HC1A	PEX5L
CADPS				ZCCHC10	PFKFB4
CALB1				ZCCHC17	PFN2
CALCOCO1				ZFAND1	PGM1
CALD1				ZFHX2	PHACTR2
CALM1 (includes others)				ZFYVE9	PHF21B
CALR				ZMYM1	PHLDA1
CALU				ZNF22	PHYHIPL
CAMK1				ZNF189	PI4KB
CAMK4				ZNF304	PKP2
CAMKK2				ZNF512	PLA2G12A
CAMKMT				ZSWIM8	PLBD2
CAMKV					PLCG2
CAMLG					PLCXD3
CAND1					PLD3
CAND2					PLEKHA6
CANT1					PLEKHA8
CANX					PLOD1
CAP2					PLOD2
CAPG					PLP1
CAPN2					PNMA1
CAPNS1					POLD4
CAPRIN1					POM121L2
CAPZA1					POSTN
CAPZB					POU2F2
CARD19					PPARD
CARD8					PPFIBP2
CARHSP1					PPL
CARM1					PPM1E
CASC3					PPM1H
CASK					PPP2R5B
CASP2					PPP3R1
CASP3					PRDM13
CASP7					PRKCB
CAST					PRKCD
CASTOR2					PRKG1
CASZ1					PRMT6
CAV1					PRNP
CAVIN1					PRR3
CBFB					PRRG3
CBL					PRSS23
CBLB					PRTG
CBLL1					PSD2
CBR4					PSMB6
CBS					PSMD4
CBWD2					PSTPIP2
CBX3					PTOV1
CBX4					PTPN5
CBX5					PTPN6
CBX8					PTPRB
CC2D1A					PTPRO
CC2D2A					PTX3
CCAR1					PVR
CCAR2					R3HCC1
CCDC106					RAB10
CCDC115					RAB19
CCDC12					RAB25
CCDC124					RAB39B
CCDC127					RAB3A
CCDC134					RAD23A
CCDC149					RALYL
CCDC167					RANBP6
CCDC174					RBM47
CCDC183					RBMS3
CCDC22					RBP1
CCDC25					RBP4
CCDC32					RC3H2
CCDC34					RCAN1
CCDC43					RCAN3
CCDC50					RCHY1
CCDC51					RDH10
CCDC57					REEP6
CCDC58					RELL1
CCDC6					RELN
CCDC77					REM2
CCDC82					REPIN1
CCDC85C					RFLNB
CCDC86					RFXANK
CCDC88A					RGMA
CCDC88C					RHPN2
CCDC90B					RIMS2
CCDC91					RIPK4
CCDC97					RIPOR2
CCM2					RIT1
CCN1					RNASE1
CCNB1					RNF14
CCNC					RNF24
CCND2					RNF139
CCNK					ROBO2
CCNL1					ROR2
CCNT1					RP9
CCNY					RPL3
CCT2					RPL4
CCT3					RPL5
CCT4					RPL6
CCT6A					RPL7
CCT7					RPL8
CCT8					RPL13
CD200					RPL18
CD276					RPL19
CD2AP					RPL21
CD3EAP					RPL27
CD44					RPL28
CD74					RPL29
CD9					RPL34
CD99					RPL35
CDAN1					RPL36
CDC123					RPL37
CDC16					RPL39
CDC20					RPL13A
CDC23					RPL26L1
CDC25C					RPL27A
CDC26					RPL36A
CDC34					RPL36AL
CDC37					RPL37A
CDC40					RPL3L
CDC42					RPL7A
CDC42BPB					RPL7L1
CDC45					RPS6
CDC5L					RPS8
CDC7					RPS18
CDCA2					RPS20
CDCA3					RPS24
CDCA7L					RRBP1
CDCA8					RTN1
CDH1					RUNDC3A
CDH2					S100A4
CDH4					S100A6
CDH6					S100A8
CDH8					S100A9
CDIPT					S100A10
CDK1					S100A11
CDK11A					S100A13
CDK11B					S100A14
CDK12					S100A16
CDK13					SALL1
CDK17					SAMD14
CDK4					SAR1A
CDK5RAP1					SCARB1
CDK7					SCG3
CDK8					SCUBE2
CDK9					SDC1
CDKN1B					SEC14L1
CDKN1C					SEMA3C
CDKN2AIPNL					SEMA4C
CDS1					SEMA4D
CDYL					SEMA5B
CDYL2					SEMA7A
CEBPZ					SERF2
CECR2					SERPINA3
CEL					SERPINB1
CELA2A					SERPINB9
CELA3B					SERPINC1
CELF1					SERPINF1
CELF2					SERPING1
CELSR2					SERPINI2
CENPB					SESN3
CENPE					SEZ6L2
CENPF					SEZ6L
CENPH					SF3B4
CENPI					SFR1
CENPK					SFRP1
CENPL					SFXN3
CENPM					SH3GL2
CENPP					SHF
CENPQ					SHH
CENPT					SIX4
CENPU					SLC12A2
CENPV					SLC16A3
CEP112					SLC16A9
CEP131					SLC25A29
CEP162					SLC27A2
CEP164					SLC2A3
CEP170					SLC2A4
CEP170B					SLC2A13
CEP192					SLC37A4
CEP250					SLC38A2
CEP290					SLC3A2
CEP41					SLC44A1
CEP43					SLC4A2
CEP55					SLC4A4
CEP68					SLC7A5
CEP78					SLC7A8
CEP85					SLC9A3R1
CEP89					SLCO2A1
CEPT1					SLFN11
CERS1					SLIT1
CERS6					SMARCC2
CETN2					SMIM12
CETN3					SNAP25
CFAP20					SNAP91
CFAP298					SNAPC5
CFAP36					SNCA
CFAP97					SNCG
CFB					SNRPB
CFC1					SOCS2
CFDP1					SOD3
CFL1					SORCS2
CGGBP1					SOX3
CHAC2					SOX12
CHAF1A					SOX17
CHAF1B					SPIN3
CHAMP1					SPINT1
CHCHD2					SPINT2
CHCHD5					SPOCK2
CHCHD6					SPRY3
CHD1					SREBF2
CHD1L					SRGAP3
CHD2					SSBP1
CHD3					SSH3
CHD4					SST
CHD6					SSX2IP
CHD7					ST18
CHD8					ST8SIA3
CHD9					STARD10
CHEK1					STAT6
CHERP					STX3
CHFR					STX1B
CHGB					STXBP1
CHML					STXBP2
CHMP1A					STXBP6
CHMP1B					SULF2
CHMP2B					SUPT3H
CHMP3					SV2A
CHN2					SYNRG
CHORDC1					SYT1
CHP1					SYT11
CHSY1					SYT17
CHTF18					TACC2
CHTF8					TAF11
CIAO1					TAGLN
CIAO2B					TBC1D31
CIAO3					TBPL1
CIAPIN1					TCF3
CIB1					TCIRG1
CILP2					TFAP2A
CINP					TFAP2B
CIP2A					TFAP2C
CIR1					TGFB2
CISD3					TGFB1I1
CIT					TGFBR1
CKAP2					TH
CKAP2L					TIMM17A
CKAP5					TJP3
CKB					TM7SF2
CKS1B					TMC4
CKS2					TMEM44
CLASP1					TMEM97
CLASP2					TMEM100
CLCN3					TMEM109
CLCN5					TMEM159
CLCN6					TMEM169
CLCN7					TMEM106B
CLDN18					TMEM161A
CLDN3					TMEM35A
CLDN6					TMOD2
CLGN					TMSB10/TMSB4X
CLIC4					TMSB15A
CLIC6					TNFAIP2
CLIP1					TNFAIP3
CLIP2					TNIK
CLK3					TNIP1
CLMN					TNIP2
CLN5					TOLLIP
CLP1					TOM1L2
CLPS					TPGS1
CLPTM1					TPM1
CLPTM1L					TRAM1
CLSPN					TRAPPC1
CLSTN1					TRAPPC2L
CLTB					TRIM13
CLTC					TRIM16
CLU					TRIM22
CLUH					TRIM41
CLYBL					TRIM44
CMBL					TRIM67
CMC2					TRIO
CMIP					TRPC4AP
CMPK1					TSC22D3
CMSS1					TSPYL1
CMTR1					TSPYL4
CNIH4					TSPYL5
CNKSR1					TSTD1
CNN1					TTC26
CNN2					TTC38
CNN3					TTYH1
CNNM3					TTYH3
CNOT1					TUBAL3
CNOT10					TXNDC15
CNOT11					UBE2J1
CNOT2					UBL5
CNOT4					UBR3
CNOT6					UBXN11
CNOT7					UNG
CNOT8					USP20
CNOT9					USP30
CNPY2					USP33
CNPY4					VAMP2
CNTFR					VAMP8
CNTN2					VANGL2
CNTRL					VCAN
COA1					VEZF1
COA3					VIL1
COA4					VPS72
COA6					VSIG1
COA7					VTN
COBLL1					VWA5B2
COG2					WASF2
COG4					WBP2
COG8					WDR13
COL26A1					WDR19
COL28A1					WDR47
COL2A1					WDR90
COL4A1					WFDC2
COL4A2					WIPF1
COL4A5					WLS
COL5A2					WNT1
COL6A1					WWP2
COL6A2					YBX3
COL9A1					YIPF1
COLEC12					ZBTB2
COLGALT1					ZBTB5
COLGALT2					ZBTB40
COMMD2					ZBTB8OS
COMMD6					ZC2HC1A
COMMD7					ZC4H2
COMMD8					ZFAND5
COMT					ZFHX2
COPA					ZFHX3
COPB2					ZFP28
COPE					ZKSCAN1
COPG1					ZKSCAN8
COPG2					ZMYM1
COPS2					ZNF22
COPS4					ZNF48
COPS5					ZNF189
COPS6					ZNF205
COPS7A					ZNF224
COPS7B					ZNF235
COPS8					ZNF304
COQ6					ZNF316
COQ8A					ZNF428
COQ9					ZNF462
CORO1B					ZNF579
CORO1C					ZNF644
COX11					ZNF646
COX15					ZNF664
COX20					ZNF668
COX5B					ZNF691
COX6A1					ZNF696
COX6B1					ZNF710
COX7A2					ZNF827
COX7A2L					ZNF865
CP					ZNHIT3
CPB1					ZSCAN25
CPLX2
CPNE1
CPNE8
CPOX
CPSF1
CPSF2
CPSF3
CPSF6
CPSF7
CPT1A
CPT1C
CPVL
CPZ
CRABP1
CRABP2
CRAT
CRB2
CREBBP
CRELD2
CRIPT
CRISPLD1
CRKL
CRLF3
CRMP1
CRNKL1
CRTAP
CRTC1
CRTC3
CRY2
CRYAB
CRYBA1
CRYBG1
CRYM
CRYZ
CS
CSE1L
CSF3R
CSK
CSN2
CSNK1G2
CSNK2A1
CSNK2A2
CSNK2B
CSRP2
CST1
CST3
CSTB
CSTF1
CSTF2
CSTF2T
CSTF3
CTBP1
CTBP2
CTCF
CTDP1
CTHRC1
CTIF
CTNNA1
CTNNA2
CTNNBIP1
CTNNBL1
CTNND2
CTPS1
CTPS2
CTSC
CTSD
CTSH
CTSV
CTTN
CTTNBP2
CUEDC1
CUEDC2
CUL1
CUL2
CUL4A
CUL7
CUTC
CUX1
CUZD1
CWC15
CWC27
CXADR
CXorf56
CXXC4
CYB5A
CYB5B
CYB5R1
CYB5R2
CYB5R3
CYB5R4
CYBA
CYC1
CYFIP1
CYGB
CYHR1
CYP20A1
CYP26A1
CYP26C1
CYP27A1
CYP2S1
CYP51A1
CYRIB
CYSTM1
CYTH3
CZIB
DAAM1
DAB2
DACH1
DAD1
DAGLB
DAP3
DAXX
DAZAP1
DBF4
DBI
DBN1
DBNL
DBR1
DBT
DCAF17
DCAF5
DCAF7
DCAF8
DCC
DCDC2
DCHS1
DCK
DCLK1
DCLK2
DCP1A
DCPS
DCTN1
DCTN4
DCTN5
DCUN1D4
DCX
DDA1
DDAH2
DDB1
DDB2
DDC
DDHD1
DDN
DDOST
DDRGK1
DDX1
DDX10
DDX12P
DDX17
DDX18
DDX19A
DDX19B
DDX20
DDX23
DDX25
DDX27
DDX39A
DDX39B
DDX41
DDX42
DDX46
DDX47
DDX49
DDX5
DDX50
DDX51
DDX52
DDX54
DDX55
DDX56
DDX6
DEAF1
DECR1
DECR2
DEGS1
DENND10
DENND2A
DENND4B
DENND5B
DENND6A
DEPDC5
DEPDC7
DERL1
DERL2
DET1
DFFA
DGCR8
DGUOK
DHCR24
DHFR
DHODH
DHRS11
DHRS4
DHRS7
DHRS7B
DHX15
DHX16
DHX32
DHX33
DHX34
DHX35
DHX36
DHX37
DHX38
DHX40
DHX57
DHX8
DHX9
DIABLO
DICER1
DIDO1
DIMT1
DIP2B
DIPK2A
DIS3L2
DKC1
DLD
DLG1
DLG3
DLG5
DLGAP5
DLL1
DMAC2
DNA2
DNAAF2
DNAAF5
DNAJA1
DNAJB1
DNAJB11
DNAJB2
DNAJB5
DNAJB6
DNAJB9
DNAJC1
DNAJC10
DNAJC11
DNAJC14
DNAJC2
DNAJC24
DNAJC25
DNAJC5
DNAJC7
DNAJC8
DNAJC9
DNM1
DNM1L
DNM3
DNMBP
DNMT1
DNMT3A
DNMT3B
DNMT3L
DNPH1
DOCK1
DOCK11
DOCK3
DOCK4
DOCK7
DOLPP1
DOP1B
DOT1L
DPCD
DPF2
DPF3
DPH6
DPM1
DPM3
DPP7
DPPA4
DPY19L1
DPY19L3
DPY30
DPYSL2
DPYSL3
DPYSL4
DPYSL5
DRG1
DROSHA
DSC2
DSCC1
DSN1
DSTYK
DTNA
DTWD1
DTX3
DTX3L
DTYMK
DUS1L
DUSP11
DUSP16
DUSP3
DUSP9
DVL1
DVL2
DVL3
DYNC1H1
DYNC2H1
DYNC2LI1
DYNLL1
DYNLRB1
DYNLT1
DYRK1A
E2F3
E2F4
EAPP
EBF3
EBNA1BP2
EBP
ECD
ECE1
ECE2
ECH1
ECHDC1
ECHDC3
ECSIT
EDC3
EDC4
EDEM3
EDF1
EDIL3
EDNRB
EDRF1
EED
EEF1A1
EEF1AKMT1
EEF1AKMT2
EEF1AKNMT
EEF1E1
EEF1G
EEF2K
EFHC1
EFHD2
EFL1
EFNA5
EFNB1
EFR3B
EFTUD2
EGFL7
EGLN1
EHBP1
EHD1
EHMT1
EHMT2
EI24
EIF1
EIF1AD
EIF1AY
EIF2AK1
EIF2AK2
EIF2AK3
EIF2AK4
EIF2B2
EIF2B3
EIF2B4
EIF2D
EIF2S2
EIF3B
EIF3E
EIF3F
EIF3I
EIF3J
EIF4A1
EIF4A2
EIF4A3
EIF4B
EIF4E2
EIF4E3
EIF4EBP1
EIF4EBP2
EIF4G3
EIF5
EIF6
ELAC2
ELAVL1
ELAVL2
ELAVL4
ELF1
ELF2
ELF3
ELMO1
ELMO2
ELOA
ELOC
ELOVL1
ELOVL4
ELP1
ELP2
ELP3
ELP4
ELP5
EMB
EMC2
EMC8
EMD
EME1
EMILIN3
EML2
EML4
EMSY
ENAH
ENDOG
ENKD1
ENO1
ENO2
ENO3
ENOPH1
ENOSF1
ENPP1
ENPP4
ENSA
ENTR1
EOGT
EP300
EP400
EPB41
EPB41L1
EPB41L3
EPB41L5
EPC1
EPC2
EPCAM
EPDR1
EPG5
EPHA2
EPHA3
EPHA4
EPHA7
EPHB1
EPHB2
EPHB3
EPHB4
EPHX3
EPPK1
EPS15
EPSTI1
ERAP1
ERBB4
ERC1
ERCC1
ERCC2
ERCC6L
ERF
ERGIC3
ERH
ERI1
ERI3
ERICH1
ERLIN1
ERMP1
ERO1A
ERO1B
ERP27
ERP44
ERRFI1
ESCO2
ESD
ESPL1
ESRP1
ESYT1
ESYT2
ETF1
ETFA
ETFB
ETFDH
ETFRF1
EVI5L
EVL
EWSR1
EXOC6B
EXOC7
EXOG
EXOSC1
EXOSC2
EXOSC3
EXOSC4
EXOSC5
EXOSC6
EXOSC7
EXOSC8
EXOSC9
EXT2
EXTL2
EXTL3
EZH2
F8A1 (includes others)
FABP1
FABP7
FADD
FADS1
FADS2
FAH
FAHD1
FAHD2A
FAIM
FAM102B
FAM110B
FAM111B
FAM117A
FAM117B
FAM120A
FAM120B
FAM122A
FAM122B
FAM126A
FAM133A
FAM136A
FAM151A
FAM160A2
FAM162A
FAM168A
FAM169A
FAM171A2
FAM177A1
FAM184A
FAM193A
FAM193B
FAM207A
FAM210A
FAM221A
FAM234A
FAM241B
FAM3C
FAM50A
FAM83D
FAM83H
FAM89A
FAM89B
FAM98A
FAM98B
FAM98C
FANCA
FANCB
FANCD2
FANCE
FANCF
FANCG
FANCI
FANCM
FAR1
FARP1
FASN
FAT3
FAT4
FAU
FBLIM1
FBN1
FBN2
FBP1
FBRS
FBRSL1
FBXL12
FBXL15
FBXL18
FBXL20
FBXO11
FBXO17
FBXO2
FBXO30
FBXO38
FBXO42
FBXO45
FBXW11
FBXW9
FCF1
FCHO2
FCHSD2
FDFT1
FDXR
FEM1B
FEM1C
FEN1
FEZ1
FGB
FGD1
FGF13
FGF17
FGFR1
FGG
FHIT
FHL3
FHOD1
FHOD3
FIGN
FILIP1L
FIP1L1
FIS1
FKBP14
FKBP15
FKBP3
FKBP8
FLAD1
FLII
FLNA
FLNB
FLOT2
FLRT2
FLRT3
FLVCR1
FLYWCH2
FMC1
FMN2
FMR1
FN3K
FN3KRP
FNBP1
FNBP1L
FNBP4
FNDC3A
FNDC3B
FNTA
FNTB
FOCAD
FOXA2
FOXC1
FOXK2
FOXO3
FOXP1
FOXP4
FOXRED1
FRA10AC1
FREM2
FRG1
FRRS1L
FRZB
FSCN1
FSD1
FSD1L
FST
FSTL1
FTL
FTO
FTSJ1
FTSJ3
FUBP1
FUCA2
FUNDC2
FUS
FUT8
FXR1
FXR2
FXYD6
FYN
FZD3
FZD7
G3BP1
G3BP2
G6PC2
G6PD
GAA
GAB1
GABARAPL1
GABPB2
GABRA3
GAK
GALK2
GALM
GALNS
GALNT3
GALNT7
GAN
GANAB
GAP43
GAPDH
GAREM2
GART
GATA4
GATA6
GATAD1
GATAD2A
GATAD2B
GATC
GATD1
GATM
GC
GCAT
GCC1
GCDH
GCFC2
GCLC
GCSH
GDAP1L1
GDPD1
GEMIN2
GEMIN4
GEMIN5
GEMIN6
GEMIN7
GEN1
GET3
GFER
GFM2
GFOD2
GFPT2
GGA3
GGCX
GGH
GGPS1
GGT1
GGT5
GHRL
GID8
GIGYF1
GINS2
GINS3
GINS4
GIT1
GIT2
GJA1
GLB1
GLDC
GLE1
GLG1
GLI3
GLIPR2
GLMN
GLOD4
GLRX
GLRX3
GLRX5
GLT8D1
GLTP
GLUD1
GLUL
GLYR1
GM2A
GMDS
GMEB1
GMEB2
GMFB
GMNN
GMPPB
GMPR2
GMPS
GNAI1
GNAI3
GNAO1
GNAQ
GNAS
GNB1
GNB1L
GNB2
GNE
GNG12
GNG4
GNG5
GNL2
GNL3
GNL3L
GNMT
GNPAT
GNPDA1
GNPTG
GNS
GOLGA1
GOLGA3
GOLGA7
GOLGB1
GOLIM4
GOLPH3
GOLPH3L
GON4L
GORAB
GORASP1
GOSR1
GOSR2
GOT1
GP2
GPALPP1
GPATCH1
GPATCH11
GPATCH4
GPATCH8
GPBP1
GPC2
GPC3
GPC4
GPC6
GPCPD1
GPD1
GPD1L
GPI
GPKOW
GPM6B
GPN1
GPN2
GPR89A
GPRC5B
GPS1
GPSM1
GPSM2
GPT2
GPX3
GPX4
GPX7
GPX8
GRB10
GRB2
GREB1
GREB1L
GRHL2
GRID2
GRIP1
GRK2
GRM3
GRPEL1
GRPEL2
GRWD1
GSDME
GSE1
GSK3A
GSK3B
GSKIP
GSN
GSPT2
GSS
GSTA1
GSTA4
GSTM4
GSTT1
GTF2A1
GTF2A2
GTF2B
GTF2E1
GTF2F2
GTF2H1
GTF2H4
GTF2H5
GTF2I
GTF2IRD1
GTF3C1
GTF3C2
GTF3C3
GTF3C4
GTF3C5
GTF3C6
GTPBP2
GTPBP3
GTSE1
GUK1
GUSB
GYG2
GYPC
H1-0
H1-10
H1-4
H2AC4
H2BC20P
HAAO
HABP2
HABP4
HADH
HARS1
HAT1
HAUS1
HAUS2
HAUS3
HAUS4
HAUS5
HAUS6
HAUS7
HAUS8
HBB
HBS1L
HCFC1
HDAC1
HDAC2
HDAC3
HDAC4
HDAC5
HDAC7
HDAC8
HDDC3
HDHD2
HDHD5
HDLBP
HEATR1
HEATR5A
HEATR5B
HEATR6
HECTD1
HECTD3
HECW2
HELB
HELLS
HELZ
HEPH
HERC1
HERPUD2
HEXA
HEXIM1
HFM1
HGH1
HIBADH
HIC2
HID1
HIF1AN
HINT1
HINT2
HINT3
HIP1
HIRIP3
HJURP
HK2
HKDC1
HLA-A
HLA-B
HLCS
HLTF
HM13
HMBOX1
HMBS
HMCES
HMG20A
HMG20B
HMGA2
HMGB2
HMGB3
HMGCL
HMGCR
HMGCS1
HMGN1
HMGXB4
HMMR
HMOX1
HNRNPA0
HNRNPA1
HNRNPA2B1
HNRNPA3
HNRNPAB
HNRNPC
HNRNPD
HNRNPDL
HNRNPF
HNRNPH1
HNRNPH2
HNRNPH3
HNRNPK
HNRNPL
HNRNPLL
HNRNPM
HNRNPR
HNRNPU
HNRNPUL1
HNRNPUL2
HOMER1
HOMER3
HOOK3
HOXA1
HOXB5
HP
HPF1
HPS3
HPX
HRAS
HRC
HS3ST1
HS6ST1
HS6ST2
HSBP1
HSCB
HSD11B1L
HSD17B10
HSD17B11
HSD17B12
HSD17B8
HSDL1
HSF1
HSP90AA1
HSP90AB1
HSP90B1
HSPA12B
HSPA13
HSPA14
HSPA4
HSPA4L
HSPA8
HSPB1
HSPBAP1
HSPH1
HTATSF1
HTRA2
HTRA3
HTT
HUS1
HUWE1
HYAL4
HYOU1
HYPK
IBA57
IBTK
ICA1L
ICAM1
ICE1
ICMT
ID1
ID2
IDH1
IDH3A
IDH3B
IDH3G
IDI1
IDUA
IFI16
IFIT5
IFT122
IFT172
IFT20
IFT22
IFT46
IFT52
IFT57
IFT74
IFT80
IFT81
IGBP1
IGDCC3
IGF1R
IGF2BP1
IGF2BP2
IGF2BP3
IGF2R
IGFBP2
IGFBP7
IGHA1
IGHA2
IGHG2
IGHM
IGHMBP2
IGKC
IGLC2
IGLL1
IGLON5
IGSF3
IGSF8
IGSF9
IK
ILF2
ILF3
ILKAP
ILRUN
IMMT
IMP3
IMP4
IMPA1
IMPA2
IMPDH1
IMPDH2
INA
INCENP
INF2
ING1
ING2
ING4
ING5
INIP
INO80E
INPP1
INPP4A
INPP5B
INPPL1
INTS1
INTS11
INTS13
INTS3
INTS4
INTS5
INTS7
INTS8
INTS9
IP6K1
IPMK
IPO11
IPO13
IPO4
IPO5
IPO7
IPO8
IPO9
IQGAP1
IRF2BP1
IRF2BP2
IRF2BPL
IRGQ
IRX3
ISCA2
IST1
ISYNA1
ITGA1
ITGA3
ITGA7
ITGAV
ITGB1
ITGB2
ITGB3BP
ITGB5
ITGB8
ITIH4
ITM2B
ITM2C
ITPA
ITPK1
ITPR1
ITPR2
ITPR3
ITPRID2
ITSN1
ITSN2
IVNS1ABP
IWS1
JADE1
JADE3
JAGN1
JAM2
JAM3
[truncated: 2,948 more rows]
